# Supplementary material for: Patch testing in Iranian children with allergic contact dermatitis
Source: BMC Dermatol. 2016 Jul 12;16:10. doi: 10.1186/s12895-016-0047-0 (PMC4943022; doi:10.1186/s12895-016-0047-0)
Supplement: Additional file 2: — Data set on age, gender, type of allergen, location of contact dermatitis. (XLSX 20 kb) [file 12895_2016_47_MOESM2_ESM.xlsx]

## Sheet: Sheet1
substance	Total, N=109	Male, N=37	Female, N=72	0-10, N=22	11-15, N=36	16-18, N=51	Total, N=109	Male, N=37	Female, N=72	0-10, N=22	11-15, N=36	16-18, N=51
Nickel sulfate	21	4	17	3	10	8	19.2661	10.8108	23.6111	13.6364	27.7778	15.6863
Cobalt chloride	11	5	6	4	3	4	10.0917	13.5135	8.33333	18.1818	8.33333	7.84314
Methylisothiazolinone	7	1	6	2	1	4	6.42202	2.7027	8.33333	9.09091	2.77778	7.84314
Colophony	6	1	5	1	4	1	5.50459	2.7027	6.94444	4.54545	11.1111	1.96078
Potassium dichromate	5	3	2	0	2	3	4.58716	8.10811	2.77778	0	5.55556	5.88235
Paraben mix	4	2	2	2	2	0	3.66972	5.40541	2.77778	9.09091	5.55556	0
4-tert-butylphenon	4	0	4	0	3	1	3.66972	0	5.55556	0	8.33333	1.96078
Fragrance mix	4	1	3	1	2	1	3.66972	2.7027	4.16667	4.54545	5.55556	1.96078
Thiuram mix	3	1	2	0	1	2	2.75229	2.7027	2.77778	0	2.77778	3.92157
Mercapto mix	3	0	3	0	1	2	2.75229	0	4.16667	0	2.77778	3.92157
Phenylendiamine base	2	0	2	0	2	0	1.83486	0	2.77778	0	5.55556	0
Formaldehyde	2	1	1	0	0	2	1.83486	2.7027	1.38889	0	0	3.92157
N-isopropyl-N-phenyl-4-phenylenediamine	2	1	1	0	2	0	1.83486	2.7027	1.38889	0	5.55556	0
Wool Alcohol	2	0	2	0	1	1	1.83486	0	2.77778	0	2.77778	1.96078
Sesquiterpene lactone mix	2	2	0	0	1	1	1.83486	5.40541	0	0	2.77778	1.96078
Benzocaine	2	0	2	0	1	1	1.83486	0	2.77778	0	2.77778	1.96078
Cliquinol	1	1	0	0	1	0	0.917431	2.7027	0	0	2.77778	0
Balsam of peru	1	0	1	0	0	1	0.917431	0	1.38889	0	0	1.96078
Epoxy resin	1	0	1	0	1	0	0.917431	0	1.38889	0	2.77778	0
Quaterium-18	1	0	1	0	0	1	0.917431	0	1.38889	0	0	1.96078
Mercaptobenzothiazole	1	1	0	0	1	0	0.917431	2.7027	0	0	2.77778	0
Neomycin sulphate	1	0	1	0	1	0	0.917431	0	1.38889	0	2.77778	0
Hydroxyl-methyl-penthyl-cyclo-carboxaldehyde	1	1	0	0	1	0	0.917431	2.7027	0	0	2.77778	0
primin	0	0	0	0	0	0	0	0	0	0	0	0

## Sheet: Sheet2
Positive	Doubtful	Age	Atopy 1	Atopy 2	Drug Sens	Streoid	Hand	Arm	Forearm	Foot	Face	Thorax	Back	Abdomen	Calf	Knee	Body
0	13	16	2	2	1	1	1	0	0	0	0	0	0	0	0	0	0
0	10	14	1	2	1	1	1	1	1	1	1	1	1	1	1	1	1
0	6	10	1	1	2	1	1	0	0	0	0	0	0	0	0	0	0
0	4	14	2	2	1	2	1	0	0	0	0	0	0	0	0	0	0
0	3	18	2	1	1	1	1	0	0	0	1	0	0	0	0	0	0
0	3	16	2	2	1	1	1	0	0	0	0	0	0	0	0	0	0
0	3	18	1	1	1	1	1	0	0	0	0	0	0	0	0	0	0
0	2	17	1	1	1	1	0	0	0	0	1	0	0	0	0	0	0
0	1	7	2	1	1	1	0	0	0	0	1	0	0	0	0	0	0
0	1	10	1	1	1	1	0	0	0	0	1	0	0	0	0	0	0
0	1	17	2	2	1	1	1	0	0	0	1	0	0	0	0	0	0
0	1	13	2	2	1	1	1	0	0	0	0	0	0	0	1	0	0
0	1	16	2	2	1	1	0	0	0	0	1	0	0	0	0	0	0
0	1	8	1	2	1	1	0	0	0	1	0	0	0	0	0	0	0
0	1	18	1	1	1	1	1	0	0	0	0	0	0	0	0	0	0
0	1	13	2	1	1	1	0	0	0	0	0	0	0	0	1	0	0
0	1	15	2	2	1	1	1	0	0	0	0	0	0	0	0	0	0
0	1	18	2	2	1	1	1	0	0	0	0	0	0	0	0	0	0
0	1	9	2	2	1	1	1	0	0	0	0	0	0	0	0	0	0
0	1	14	2	2	1	1	1	0	0	0	0	0	0	0	0	0	0
0	1	8	2	2	1	1	1	0	0	0	0	0	0	0	0	0	0
0	0	14	1	1	1	1	1	0	0	0	1	0	0	0	1	0	0
0	0	14	1	1	2	1	1	0	0	1	0	0	0	0	0	0	0
0	0	7	1	1	1	1	1	0	0	0	0	0	0	0	0	0	0
0	0	8	2	2	1	1	1	0	0	0	0	0	0	0	0	0	0
0	0	17	1	1	1	1	1	1	1	1	1	1	1	1	1	1	1
0	0	18	1	1	1	1	1	0	0	0	0	1	1	0	1	0	0
0	0	18	1	1	1	1	0	0	0	0	1	0	0	0	0	0	0
0	0	18	2	2	1	1	1	0	0	0	0	0	0	0	0	0	0
0	0	18	1	2	1	1	1	0	0	0	0	0	0	0	0	0	0
0	0	5	2	2	1	1	1	0	0	1	0	0	0	0	0	0	0
0	0	17	2	2	1	1	1	0	0	0	0	0	0	0	0	0	0
0	0	17	1	2	1	1	1	0	0	0	0	0	0	0	0	0	0
0	0	17	2	2	1	1	1	0	0	0	0	0	0	0	0	0	0
0	0	10	1	1	1	1	1	0	0	0	0	0	0	0	0	0	0
0	0	10	2	2	1	1	1	0	1	1	1	1	1	1	1	1	1
0	0	16	1	2	1	1	1	0	0	0	0	0	0	0	0	0	0
0	0	15	2	2	1	1	1	0	0	0	1	0	0	0	0	0	0
0	0	18	1	2	1	1	1	0	0	0	0	0	0	0	0	0	0
0	0	17	2	2	1	1	1	0	0	1	0	0	0	0	0	0	0
0	0	17	2	2	1	1	1	0	0	0	0	0	0	0	0	0	0
0	0	16	1	2	1	1	0	0	0	0	0	0	0	0	1	0	0
0	0	14	2	2	1	1	1	0	0	0	0	0	0	0	1	0	0
0	0	7	2	2	1	1	1	0	0	0	0	0	0	0	0	0	0
0	0	14	2	2	1	1	1	0	0	0	0	0	0	0	0	0	0
0	0	18	1	2	1	1	1	0	0	0	0	0	0	0	0	0	0
0	0	9	1	1	1	1	1	0	0	0	0	0	0	0	1	0	0
0	0	17	1	2	1	1	1	0	0	0	0	0	0	1	1	0	0
0	0	16	2	2	1	1	0	0	0	0	1	0	0	0	0	0	0
0	0	7	2	1	2	1	1	0	1	0	1	0	0	0	0	0	0
0	0	18	2	1	2	1	0	1	1	1	0	0	1	0	1	0	0
0	0	18	2	2	1	1	1	0	0	0	0	0	0	0	0	0	0
0	0	14	2	2	1	1	0	0	0	1	0	0	0	0	0	0	0
0	0	18	2	2	1	1	1	0	0	0	0	0	0	0	0	0	0
0	0	18	2	2	1	1	1	0	0	1	0	0	0	0	0	0	0
0	0	14	2	2	1	1	1	1	1	1	1	1	1	1	1	1	1
0	0	11	2	2	1	1	0	0	0	0	1	0	0	0	0	0	0
0	0	9	2	2	1	1	1	0	0	0	0	0	0	0	0	0	0
1	2	15	2	1	1	1	1	0	0	0	0	0	0	0	0	0	0
1	1	17	1	2	1	1	1	0	0	0	0	0	0	0	0	0	0
1	1	15	1	1	1	1	1	0	0	0	1	0	0	0	0	0	0
1	1	17	2	2	1	1	1	0	0	0	0	0	0	0	0	0	0
1	1	18	1	2	1	1	1	0	0	0	0	0	1	0	1	0	0
1	1	15	2	2	1	1	0	0	0	0	1	0	0	0	0	0	0
1	1	9	1	2	1	1	1	0	0	0	0	0	0	0	0	0	0
1	0	18	1	1	1	1	1	0	0	1	0	0	0	0	0	0	0
1	0	11	2	2	1	1	1	0	0	0	0	0	0	0	0	0	0
1	0	13	1	1	1	1	1	0	0	0	0	0	0	0	1	0	0
1	0	17	1	2	2	1	1	1	1	1	1	1	1	1	1	1	1
1	0	18	2	1	1	1	1	0	0	0	0	0	0	0	0	0	0
1	0	13	1	2	1	1	1	0	0	0	0	0	0	0	0	0	0
1	0	17	1	2	1	1	1	0	0	0	0	0	0	0	0	0	0
1	0	17	1	2	1	1	1	0	0	0	0	0	0	0	0	0	0
1	0	10	2	1	1	1	1	0	0	0	1	0	0	0	1	0	0
1	0	15	2	1	1	1	0	0	0	0	0	0	0	0	0	1	0
1	0	12	2	2	1	1	1	0	0	0	1	0	0	0	0	0	0
1	0	10	2	2	1	1	0	0	0	0	1	0	0	0	0	0	0
1	0	12	1	1	1	1	1	0	0	0	0	0	0	0	0	0	0
1	0	17	1	1	1	1	1	0	0	0	0	0	0	0	0	0	0
1	0	10	2	2	1	1	0	0	0	0	0	0	0	0	1	0	0
1	0	13	2	2	1	1	1	0	0	0	0	0	0	0	1	0	0
1	0	18	1	1	1	1	1	1	1	1	1	1	1	1	1	1	1
1	0	15	1	1	1	1	0	0	0	0	0	0	0	0	1	0	0
1	0	14	1	1	1	1	1	0	0	0	0	0	0	0	1	0	0
1	0	17	1	2	1	1	0	0	0	0	1	0	0	0	0	0	0
1	0	18	2	1	1	1	0	0	0	0	1	0	0	0	0	0	0
1	0	16	2	2	1	1	0	0	0	1	0	0	0	0	0	0	0
2	3	15	1	1	1	1	1	0	0	0	0	0	0	0	0	0	0
2	1	12	2	1	1	2	1	0	0	0	0	0	0	1	0	0	0
2	0	16	2	2	1	1	0	0	0	0	1	0	0	0	0	0	0
2	0	14	1	1	1	1	1	0	0	0	0	0	0	0	0	0	0
2	0	17	2	2	1	1	1	0	0	0	0	0	0	0	0	0	0
2	0	13	2	2	1	1	1	0	0	0	0	0	0	0	0	0	0
2	0	14	1	2	1	1	1	0	0	0	0	0	0	0	0	0	0
2	0	17	1	1	1	1	0	0	0	0	1	0	0	0	0	0	0
2	0	15	2	2	1	1	1	0	0	0	0	0	0	0	0	0	0
2	0	16	2	2	1	1	1	0	0	0	0	0	0	0	0	0	0
2	0	9	2	1	2	1	1	0	0	0	0	0	0	0	0	0	0
2	0	18	1	1	1	1	1	0	0	0	0	0	0	0	0	0	0
2	0	17	2	1	1	1	0	0	0	0	1	0	0	0	0	0	0
2	0	8	1	2	1	1	0	0	0	0	1	0	0	0	0	0	0
3	2	17	2	2	1	1	1	0	0	0	0	0	0	0	1	0	0
3	0	14	1	2	1	1	1	0	0	1	0	0	0	0	0	0	0
3	0	18	2	2	1	1	1	0	1	0	0	0	0	0	0	0	0
3	0	14	1	1	1	1	1	0	0	0	0	0	0	0	0	0	0
3	0	15	1	1	1	1	1	0	0	0	0	0	0	0	0	0	0
3	0	9	1	1	1	1	0	0	0	0	1	0	0	0	0	0	0
4	0	18	2	2	1	1	1	0	0	1	0	0	0	0	0	0	0
9	0	15	2	2	1	1	1	0	0	0	0	0	0	0	0	0	0
		14.4	48	41	6	2	84	6	9	17	30	7	9	8	23	7	6
			44	37.6	5.5	1.8	77.1	5.5	8.3	15.6	27.5	6.4	8.3	7.3	21.1	6.4	5.5
							1			4	2				3
	Mean Age	14.367
	Std Dev	3.44712
	Min	5
	Max	18
